# Supplementary material for: Characterization of Volatile Organic Compounds in Kiwiberries (Actinidia arguta) Exposed to High Hydrostatic Pressure Processing by HS-SPME/GC-MS
Source: Molecules. 2022 Sep 12;27(18):5914. doi: 10.3390/molecules27185914 (PMC9502335; doi:10.3390/molecules27185914)
Supplement: Supplementary file 1 [file molecules-27-05914-s001.zip]

Archive with 1 entries (1 files):
- molecules-1884671-supplementary.pdf
